# Supplementary material for: The overlooked trio: sleep duration, sampling time and physical exercise alter levels of olink-assessed blood biomarkers of cardiovascular risk
Source: Biomark Res. 2025 Apr 29;13:67. doi: 10.1186/s40364-025-00776-0 (PMC12038921; doi:10.1186/s40364-025-00776-0)
Supplement: Supplementary file 2 — Supplementary Material 2. [file 40364_2025_776_MOESM2_ESM.xlsx]

## Sheet: Table S1A
Table S1A. Proteins with significant morning to evening changes in the normal sleep (NS) condition. “BH P” is the multiple comparisons-corrected P value (see the methods section for more details). See also Fig. 1.
OlinkID	Symbol	Estimate	Std. Error	P value	BH P
OID00446	LPL	-0.67	0.059	1.5e-12	1.32e-10
OID00418	FST	0.452	0.069	2.55e-07	1.12e-05
OID00463	LEP	-0.504	0.098	1.44e-05	0.000423
OID00382	CD40LG	0.83	0.196	0.000187	0.00332
OID00410	FGF21	0.489	0.116	0.000188	0.00332
OID00415	FGF23	0.265	0.067	0.000404	0.00592
OID00420	CD84	0.291	0.076	0.000557	0.007
OID00414	CTRC	-0.24	0.064	0.000689	0.00743
OID00388	SRC	0.463	0.125	0.000805	0.00743
OID00448	AGRP	0.293	0.079	0.000844	0.00743
OID00383	SLAMF7	-0.162	0.049	0.00248	0.0199
OID00416	SPON2	0.095	0.03	0.00369	0.0264
OID00430	AMBP	-0.077	0.025	0.00391	0.0264
OID00423	REN	-0.141	0.046	0.00462	0.0291
OID00406	LGALS9	0.088	0.031	0.00823	0.0462
OID00434	IL16	-0.233	0.083	0.00839	0.0462

## Sheet: Table S1B
Table S1B. Proteins with significant morning to evening changes in the sleep restriction (SR) condition. “BH P” is the multiple comparisons-corrected P value (see the methods section for more details). See also Fig. 1.
OlinkID	Symbol	Estimate	Std. Error	P value	BH P
OID00446	LPL	-0.84	0.057	1.61e-15	1.42e-13
OID00463	LEP	-0.558	0.08	8.44e-08	3.71e-06
OID00417	GH1	-2.433	0.399	9.22e-07	2.7e-05
OID00414	CTRC	-0.222	0.038	2.21e-06	4.87e-05
OID00418	FST	0.39	0.075	1.1e-05	0.000148
OID00410	FGF21	0.839	0.161	1.14e-05	0.000148
OID00400	IL1RL2	-0.189	0.036	1.18e-05	0.000148
OID00450	GDF2	-0.222	0.049	7.43e-05	0.000817
OID00425	MERTK	-0.164	0.037	0.0001	0.000982
OID00399	F3	-0.151	0.035	0.000141	0.00124
OID00430	AMBP	-0.096	0.023	0.00019	0.00152
OID00398	TEK	-0.119	0.03	0.000433	0.00302
OID00466	CD4	-0.135	0.034	0.000446	0.00302
OID00461	TNFRSF13B	-0.136	0.035	0.000517	0.00313
OID00432	HMOX1	-0.124	0.032	0.000533	0.00313
OID00468	VEGFD	-0.123	0.032	0.000598	0.00316
OID00386	BOC	-0.152	0.04	0.00061	0.00316
OID00408	KITLG	-0.098	0.027	0.00095	0.00465
OID00383	SLAMF7	-0.145	0.042	0.00162	0.00749
OID00423	REN	-0.178	0.052	0.00176	0.00776
OID00402	IL27	-0.142	0.042	0.00206	0.00865
OID00458	PDCD1LG2	-0.126	0.038	0.00248	0.00961
OID00421	PAPPA	-0.241	0.073	0.00251	0.00961
OID00426	HAVCR1	-0.118	0.038	0.0037	0.0136
OID00409	IL18	-0.134	0.045	0.00587	0.0207
OID00444	DCN	-0.092	0.032	0.00727	0.0246
OID00457	ACE2	-0.106	0.037	0.00762	0.0248
OID00428	THBD	-0.11	0.043	0.0146	0.0459
OID00396	TNFRSF10B	-0.1	0.039	0.0157	0.0478

## Sheet: Table S2A
Table S2A. Proteins with significantly altered levels in the normal sleep (NS) condition, at +15 min after exercise, compared with the timepoint right before exercise. “BH P” is the multiple comparisons-corrected P value (see the supplemental methods section for more details). See also Figs. 1 and S2.
OlinkID	Symbol	Estimate	Std. Error	P value	BH P
OID00423	REN	0.564	0.065	5.3e-15	4.67e-13
OID00466	CD4	0.491	0.072	1.42e-10	6.27e-09
OID00451	FABP2	1.095	0.164	3.39e-10	9.95e-09
OID00454	FABP6	0.875	0.143	6.84e-09	1.51e-07
OID00461	TNFRSF13B	0.316	0.055	3.27e-08	5.76e-07
OID00434	IL16	0.618	0.117	3.86e-07	5.66e-06
OID00394	TNFRSF11A	0.366	0.07	5.05e-07	6.35e-06
OID00428	THBD	0.254	0.052	2.93e-06	3.22e-05
OID00441	MMP7	0.217	0.048	1.23e-05	0.00011
OID00429	VSIG2	0.386	0.086	1.25e-05	0.00011
OID00400	IL1RL2	0.324	0.072	1.44e-05	0.000115
OID00383	SLAMF7	0.356	0.081	1.89e-05	0.000139
OID00442	FCGR2B	0.348	0.08	2.59e-05	0.000175
OID00437	PTX3	0.356	0.086	5.51e-05	0.000346
OID00386	BOC	0.234	0.057	6.38e-05	0.000374
OID00421	PAPPA	0.474	0.117	7.7e-05	0.000418
OID00396	TNFRSF10B	0.225	0.056	8.08e-05	0.000418
OID00431	PRELP	0.161	0.04	9.89e-05	0.000484
OID00430	AMBP	0.134	0.036	0.000244	0.00113
OID00448	AGRP	0.407	0.112	0.000383	0.00168
OID00384	PGF	0.206	0.057	0.000405	0.0017
OID00417	GH1	1.59	0.458	0.000665	0.00266
OID00444	DCN	0.167	0.049	0.000851	0.00326
OID00391	TNFRSF10A	0.34	0.101	0.000897	0.00329
OID00453	MARCO	0.147	0.044	0.00109	0.00385
OID00468	VEGFD	0.191	0.059	0.0014	0.00475
OID00390	IL6	0.876	0.271	0.00148	0.00479
OID00458	PDCD1LG2	0.156	0.048	0.00152	0.00479
OID00427	THBS2	0.104	0.034	0.0027	0.0082
OID00404	CXCL1	0.301	0.1	0.0029	0.00829
OID00411	PIGR	0.103	0.034	0.00297	0.00829
OID00379	BMP6	0.323	0.107	0.00302	0.00829
OID00438	SELPLG	0.098	0.033	0.00362	0.00965
OID00408	KITLG	0.112	0.039	0.00436	0.0108
OID00393	IDUA	0.479	0.166	0.00439	0.0108
OID00457	ACE2	0.221	0.077	0.00442	0.0108
OID00398	TEK	0.135	0.049	0.00646	0.0154
OID00460	OSCAR	0.11	0.04	0.00673	0.0156
OID00413	SOD2	0.071	0.027	0.00836	0.0189
OID00426	HAVCR1	0.131	0.051	0.0105	0.0232
OID00452	THPO	0.204	0.082	0.0135	0.0285
OID00436	CEACAM8	0.443	0.177	0.0136	0.0285
OID00432	HMOX1	0.149	0.062	0.0169	0.0347
OID00397	PRSS27	0.138	0.058	0.0192	0.0382
OID00387	IL4R	0.133	0.057	0.0195	0.0382
OID00447	PRSS8	0.106	0.047	0.0234	0.0448

## Sheet: Table S2B
Table S2B. Proteins with significantly altered levels in the sleep restriction (SR) condition at +15 min after exercise, compared with the timepoint right before exercise. “BH P” is the multiple comparisons-corrected P value (see the supplemental methods section for more details). See also Figs. 1 and S2.
OlinkID	Symbol	Estimate	Std. Error	P value	BH P
OID00423	REN	0.54	0.065	4.55e-14	4.01e-12
OID00451	FABP2	1.12	0.164	1.49e-10	6.56e-09
OID00417	GH1	3.019	0.458	5.72e-10	1.68e-08
OID00454	FABP6	0.857	0.143	1.29e-08	2.84e-07
OID00434	IL16	0.511	0.117	2.19e-05	0.000345
OID00461	TNFRSF13B	0.237	0.055	2.35e-05	0.000345
OID00466	CD4	0.305	0.072	3.46e-05	0.000435
OID00429	VSIG2	0.339	0.086	0.000115	0.00126
OID00394	TNFRSF11A	0.27	0.07	0.000166	0.00162
OID00386	BOC	0.207	0.057	0.0004	0.00352
OID00422	SERPINA12	-0.304	0.088	0.000713	0.0057
OID00390	IL6	0.904	0.271	0.00105	0.0077
OID00428	THBD	0.162	0.052	0.00233	0.0151
OID00383	SLAMF7	0.249	0.081	0.00241	0.0151
OID00407	CBLIF	0.247	0.082	0.00292	0.0171
OID00441	MMP7	0.143	0.048	0.00348	0.0192
OID00431	PRELP	0.113	0.04	0.00578	0.0299
OID00446	LPL	0.209	0.079	0.00937	0.0458

## Sheet: Table S3A
Table S3A. Proteins with significantly altered levels in the (top) normal sleep (NS) and (below) sleep restriction (SR) condition, at +30 min after exercise, compared with the timepoint right before exercise ("Pre"). BH P is the multiple comparisons-corrected P value (see the methods section). See also Figs. 1 and S2.
Condition	Timepoint (vs. Pre)	OlinkID	Symbol	Estimate	Std. Error	P value	BH P
NS	+30 min	OID00454	FABP6	0.996	0.143	7.81e-11	6.87e-09
NS	+30 min	OID00451	FABP2	1.092	0.164	3.81e-10	1.67e-08
NS	+30 min	OID00423	REN	0.325	0.065	1.69e-06	4.97e-05
NS	+30 min	OID00390	IL6	1.266	0.271	6.19e-06	0.000136
NS	+30 min	OID00466	CD4	0.308	0.072	2.93e-05	0.000516
NS	+30 min	OID00434	IL16	0.459	0.117	0.000127	0.00186
NS	+30 min	OID00461	TNFRSF13B	0.202	0.055	0.000293	0.00368
NS	+30 min	OID00400	IL1RL2	0.253	0.072	0.000604	0.00665
NS	+30 min	OID00394	TNFRSF11A	0.236	0.07	0.000947	0.00926
NS	+30 min	OID00396	TNFRSF10B	0.182	0.056	0.00131	0.0115
NS	+30 min	OID00417	GH1	1.368	0.458	0.00327	0.0261
NS	+30 min	OID00410	FGF21	0.569	0.2	0.00499	0.0366
SR	+30 min	OID00451	FABP2	1.293	0.164	3.98e-13	3.5e-11
SR	+30 min	OID00454	FABP6	0.959	0.143	3.22e-10	1.42e-08
SR	+30 min	OID00417	GH1	2.791	0.458	7.66e-09	2.25e-07
SR	+30 min	OID00423	REN	0.338	0.065	6.74e-07	1.48e-05
SR	+30 min	OID00390	IL6	1.072	0.271	0.000113	0.00199
SR	+30 min	OID00434	IL16	0.427	0.117	0.000347	0.0051
SR	+30 min	OID00422	SERPINA12	-0.305	0.088	0.000695	0.00873
SR	+30 min	OID00466	CD4	0.241	0.072	0.000986	0.0108

## Sheet: Table S3B
Table S3B. Proteins with significantly altered levels in the (top) normal sleep (NS) and (below) sleep restriction (SR) condition, at +60 min after exercise, compared with the timepoint right before exercise ("Pre"). BH P is the multiple comparisons-corrected P value (see the methods section). See also Figs. 1 and S2.
Condition	Timepoint (vs. Pre)	OlinkID	Symbol	Estimate	Std. Error	P value	BH P
NS	+60 min	OID00410	FGF21	1.362	0.2	1.69e-10	1.49e-08
NS	+60 min	OID00454	FABP6	0.693	0.143	2.96e-06	0.00013
NS	+60 min	OID00434	IL16	0.481	0.117	6.05e-05	0.00178
NS	+60 min	OID00451	FABP2	0.617	0.164	0.000231	0.00508
NS	+60 min	OID00390	IL6	0.964	0.271	0.000488	0.00859
NS	+60 min	OID00396	TNFRSF10B	0.183	0.056	0.00119	0.0175
NS	+60 min	OID00389	IL1RN	0.529	0.177	0.00315	0.0363
NS	+60 min	OID00423	REN	0.193	0.065	0.00362	0.0363
NS	+60 min	OID00381	ADM	0.465	0.158	0.00371	0.0363
NS	+60 min	OID00438	SELPLG	0.094	0.033	0.00524	0.0461
SR	+60 min	OID00454	FABP6	0.796	0.143	1.08e-07	4.82e-06
SR	+60 min	OID00410	FGF21	1.11	0.2	1.1e-07	4.82e-06
SR	+60 min	OID00451	FABP2	0.814	0.164	1.67e-06	4.9e-05
SR	+60 min	OID00417	GH1	2.08	0.458	1.08e-05	0.000238
SR	+60 min	OID00390	IL6	1.037	0.271	0.000184	0.00325
SR	+60 min	OID00434	IL16	0.419	0.117	0.000447	0.00655
SR	+60 min	OID00423	REN	0.222	0.065	0.000839	0.0105
SR	+60 min	OID00422	SERPINA12	-0.286	0.088	0.00144	0.0158
SR	+60 min	OID00404	CXCL1	0.294	0.1	0.00358	0.035
SR	+60 min	OID00414	CTRC	-0.216	0.076	0.00527	0.0464

## Sheet: Table S3C
Table S3C. Proteins with significantly altered levels in the (top) normal sleep (NS) and (below) sleep restriction (SR) condition, at +120 min after exercise, compared with the timepoint right before exercise ("Pre"). BH P is the multiple comparisons-corrected P value (see the methods section). See also Figs. 1 and S2.
Condition	Timepoint (vs. Pre)	OlinkID	Symbol	Estimate	Std. Error	P value	BH P
NS	+120 min	OID00437	PTX3	0.446	0.086	6.01e-07	5.29e-05
NS	+120 min	OID00434	IL16	0.583	0.117	1.56e-06	6.86e-05
NS	+120 min	OID00396	TNFRSF10B	0.255	0.056	8.83e-06	0.000259
NS	+120 min	OID00389	IL1RN	0.711	0.177	8.71e-05	0.00192
NS	+120 min	OID00390	IL6	1.048	0.271	0.000158	0.00278
NS	+120 min	OID00410	FGF21	0.761	0.2	0.000197	0.00288
NS	+120 min	OID00436	CEACAM8	0.612	0.177	0.000712	0.00895
NS	+120 min	OID00417	GH1	-1.551	0.458	0.000893	0.00982
NS	+120 min	OID00381	ADM	0.525	0.158	0.00108	0.0105
NS	+120 min	OID00404	CXCL1	0.29	0.1	0.00415	0.0359
NS	+120 min	OID00400	IL1RL2	0.208	0.072	0.00448	0.0359
NS	+120 min	OID00423	REN	0.183	0.065	0.00562	0.041
NS	+120 min	OID00430	AMBP	0.099	0.036	0.00606	0.041
SR	+120 min	OID00434	IL16	0.707	0.117	9.56e-09	8.41e-07
SR	+120 min	OID00390	IL6	1.406	0.271	6.17e-07	2.71e-05
SR	+120 min	OID00467	IKBKG	0.71	0.154	8.06e-06	0.000236
SR	+120 min	OID00437	PTX3	0.364	0.086	3.83e-05	0.000842
SR	+120 min	OID00392	STK4	0.686	0.183	0.000249	0.00438
SR	+120 min	OID00389	IL1RN	0.578	0.177	0.0013	0.0191
SR	+120 min	OID00396	TNFRSF10B	0.179	0.056	0.00157	0.0197
SR	+120 min	OID00405	OLR1	0.57	0.181	0.00191	0.021
SR	+120 min	OID00436	CEACAM8	0.51	0.177	0.00459	0.0449

## Sheet: Table S3D
Table S3D. Proteins with significantly altered levels in the (top) normal sleep (NS) and (below) sleep restriction (SR) condition, at +240 min after exercise, compared with the timepoint right before exercise ("Pre"). BH P is the multiple comparisons-corrected P value (see the methods section). See also Figs. 1 and S2.
Condition	Timepoint (vs. Pre)	OlinkID	Symbol	Estimate	Std. Error	P value	BH P
NS	+240 min	OID00390	IL6	1.592	0.271	2.27e-08	2e-06
NS	+240 min	OID00418	FST	0.778	0.142	1.71e-07	7.54e-06
NS	+240 min	OID00416	SPON2	-0.188	0.038	1.42e-06	4.17e-05
NS	+240 min	OID00410	FGF21	0.987	0.2	1.91e-06	4.21e-05
NS	+240 min	OID00434	IL16	0.515	0.117	1.88e-05	0.000331
NS	+240 min	OID00437	PTX3	0.349	0.086	7.67e-05	0.00112
NS	+240 min	OID00422	SERPINA12	-0.336	0.088	0.000194	0.00244
NS	+240 min	OID00454	FABP6	0.49	0.143	0.000792	0.00871
NS	+240 min	OID00446	LPL	-0.261	0.079	0.00126	0.0124
NS	+240 min	OID00430	AMBP	0.107	0.036	0.00315	0.0278
NS	+240 min	OID00396	TNFRSF10B	0.16	0.056	0.00458	0.0366
SR	+240 min	OID00390	IL6	2.128	0.271	4.87e-13	4.29e-11
SR	+240 min	OID00437	PTX3	0.432	0.086	1.3e-06	5.72e-05
SR	+240 min	OID00416	SPON2	-0.163	0.038	2.39e-05	0.0007
SR	+240 min	OID00418	FST	0.552	0.142	0.000151	0.00332
SR	+240 min	OID00434	IL16	0.437	0.117	0.00025	0.00441
SR	+240 min	OID00405	OLR1	0.643	0.181	0.000492	0.00721
SR	+240 min	OID00412	AGER	-0.2	0.059	0.000902	0.0113
SR	+240 min	OID00467	IKBKG	0.498	0.154	0.00147	0.0161
SR	+240 min	OID00454	FABP6	0.458	0.143	0.00165	0.0161
SR	+240 min	OID00422	SERPINA12	-0.265	0.088	0.00304	0.0233
SR	+240 min	OID00410	FGF21	0.599	0.2	0.00313	0.0233
SR	+240 min	OID00414	CTRC	-0.229	0.076	0.00317	0.0233
SR	+240 min	OID00436	CEACAM8	0.517	0.177	0.00407	0.0276
SR	+240 min	OID00384	PGF	-0.162	0.057	0.00512	0.0322

## Sheet: Table S4A
Table S4A. Proteins with significantly altered levels in response to three nights of sleep restriction (SR) compared with normal sleep (NS). Positive estimates indicate higher values after SR vs. NS. “BH P” is the multiple comparisons-corrected P value (see the methods section for more details). See also Fig. 2.
OlinkID	Symbol	Estimate	Std. Error	P value	BH P
OID00406	LGALS9	0.187	0.031	1.64e-08	1.45e-06
OID00409	IL18	0.145	0.027	1.97e-07	7.25e-06
OID00402	IL27	0.153	0.028	2.47e-07	7.25e-06
OID00432	HMOX1	0.126	0.025	1.42e-06	3.12e-05
OID00384	PGF	0.095	0.023	6.99e-05	0.00123
OID00433	XCL1	0.139	0.035	9.61e-05	0.00141
OID00427	THBS2	0.051	0.014	0.000317	0.00398
OID00423	REN	0.095	0.027	0.00046	0.00459
OID00447	PRSS8	0.067	0.019	0.000497	0.00459
OID00382	CD40LG	-0.545	0.154	0.000522	0.00459
OID00381	ADM	0.224	0.064	0.000656	0.00525
OID00446	LPL	-0.11	0.032	0.000833	0.00611
OID00392	STK4	-0.25	0.075	0.00102	0.00691
OID00405	OLR1	-0.229	0.074	0.00229	0.0144
OID00389	IL1RN	0.216	0.072	0.00313	0.0183
OID00418	FST	0.173	0.058	0.00333	0.0183
OID00439	CCL17	-0.18	0.062	0.00386	0.0184
OID00460	OSCAR	0.048	0.016	0.00395	0.0184
OID00420	CD84	-0.148	0.051	0.00397	0.0184
OID00435	SORT1	-0.083	0.029	0.00518	0.0228
OID00470	HAO1	0.21	0.075	0.00558	0.0234
OID00410	FGF21	0.218	0.082	0.00832	0.0333
OID00388	SRC	-0.21	0.079	0.00881	0.0337
OID00466	CD4	0.076	0.029	0.0103	0.0377
OID00421	PAPPA	-0.12	0.048	0.0127	0.0448

## Sheet: Table S4B
Table S4B. Overlap of proteins that exhibited significantly altered levels in response to three nights of sleep restriction (SR) compared with normal sleep (NS) (left-most column), with proteins significantly ("sign.") predictive of higher risk coronary artery disease (CAD), heart failure (HF), or atrial fibrillation (AF) (subsequent 3 columns below), based on Schuermans et al. Nat Cardiovasc Res…
Condition compared:	Protein associated with higher risk of:
Higher after SR vs. NS:	CAD	HF	AF
ADM	Sign.	Sign.	Sign.
CD4	Sign.	Sign.	Sign.
FGF21	Sign.	N.s.	N.s.
FST	N.s.	N.s.	N.s.
HAO1	N.s.	N.s.	N.s.
HMOX1	N.s.	N.s.	N.s.
IL18	Sign.	Sign.	N.s.
IL1RN	Sign.	Sign.	N.s.
IL27	N.s.	Sign.	Sign.
LGALS9	Sign.	Sign.	Sign.
OSCAR	N.s.	N.s.	N.s.
PGF	Sign.	Sign.	Sign.
PRSS8	Sign.	Sign.	N.s.
REN	N.s.	Sign.	N.s.
THBS2	N.s.	Sign.	Sign.
XCL1	Sign.	Sign.	N.s.
Higher after NS vs. SR:	CAD	HF	AF
CCL17	Sign.	Sign.	N.s.
CD40-LG	N.s.	N.s.	N.s.
CD84	N.s.	N.s.	N.s.
LPL	N/A	N.s.	N/A
OLR1	N.s.	N.s.	N.s.
PAPPA	N.s.	N.s.	N.s.
SORT1	N.s.	N.s.	N.s.
SRC	N.s.	N.s.	N.s.
STK4	N.s.	N.s.	N.s.
